# Supplementary material for: Functional Connectivity and Volumetrics Improve Outcome Prediction for Deep Brain Stimulation in Parkinson’s Disease
Source: Mov Disord Clin Pract. Author manuscript; Available in PMC 2025 Nov 21. (PMC12481425; doi:10.1002/mdc3.70108)
Supplement: supplemental figures — Supplemental File 1 Spearman correlation coefficients (rho) between each predictor eligible for selection in comprehensive model. [file NIHMS2110695-supplement-supplemental_figures.xlsx]

## Sheet: Sheet1
	'LD_response_UPDRS3_percchange'	'Sex'	'Handed'	'Age_at_Dx'	'Age_at_OR'	'Age_at_Sx'	'Years_since_Dx'	'Years_since_Sx'	'LEDD_at_OR'	'GDS_BDI_zscore_imputed'	'MMSEpre_imputed'	'MattisDRSpre_imputed'	'percentile_Mattis_age_NPT_regressed'	'Dyskinesia'	'Dystonia'	'FOG'	'Hallucinations'	'Depression'	'Anxiety'	'Cog_Impairment'	'L_STN_STN_right'	'L_STN_gpi_left'	'L_STN_gpi_right'	'L_STN_putamen_left'	'L_STN_putamen_right'	'L_STN_vlthalamus_left'	'L_STN_vlthalamus_right'	'L_STN_lp_thalamus_left'	'L_STN_lp_thalamus_right'	'L_STN_mdthalamus_left'	'L_STN_mdthalamus_right'	'L_STN_primmotor_left'	'L_STN_primmotor_right'	'L_STN_primsens_left'	'L_STN_primsens_right'	'L_STN_sma_left'	'L_STN_sma_med'	'L_STN_sma_right'	'L_STN_dlpfc_left'	'L_STN_dlpfc_right'	'L_STN_frontpole_left'	'L_STN_frontpole_right'	'UNK_intranet_CCR'	'SMd_intranet_CCR'	'SMl_intranet_CCR'	'CON_intranet_CCR'	'AUD_intranet_CCR'	'DMN_intranet_CCR'	'PMN_intranet_CCR'
'LD_response_UPDRS3_percchange'	1	0.0798599	0.075	0.383523	0.428934	0.333042	0.0247817	0.0947552	-0.387449	0.271666	-0.187648	-0.103822	-0.100461	-0.247105	0.0351503	0.0525362	0.126506	0.166362	0.130399	0.190461	-0.277448	-0.0991259	-0.0340909	-0.0609703	-0.197858	-0.192745	-0.109746	-0.216608	-0.147946	-0.23007	-0.188593	0.187544	-0.116827	0.152273	-0.0403846	0.133304	0.0378934	0.232343	-0.115778	-0.0353147	0.0318182	0.199082	-0.228059	-0.116652	-0.0136801	-0.139117	-0.127491	0.148951	-0.175699
'Sex'	0.0798599	1	0.203898	0.0934531	0.117241	0.112144	0.0552229	0.045877	-0.0467363	-0.0434171	0.110532	0.0520531	0.0179469	0.189594	0.026029	-0.0284761	-0.267732	0.0590788	-0.116405	0.0151215	0.115542	0	-0.033983	0.181809	0.0237881	-0.00509744	0.0730634	-0.0662668	0.151224	0.110445	-0.0509744	0.190305	0.0934531	0.224288	0.176711	-0.0764616	0.27866	0.0186906	-0.0985506	-0.254872	-0.124038	-0.0560719	-0.0628685	0.0832582	-0.0900548	-0.108745	-0.23958	-0.18011	0.0390804
'Handed'	0.075	0.203898	1	0.00909091	0.161364	0.0477273	0.220457	0.195455	-0.0375078	-0.0352995	0.0548452	-0.0684833	-0.0320069	0.159745	0.0870388	0.361186	0.0700649	-0.214884	-0.132345	0.074162	-0.05	-0.0931818	-0.0136364	-0.179545	-0.0840909	-0.0931818	0.0159091	0.0136364	0.0181818	0.0431818	0.0568182	0.179545	0.240909	0.181818	0.220455	0.0772727	0.0886364	-0.0204545	0.0522727	-0.075	0.170455	0.00227273	-0.218182	0.161364	0.0136364	-0.0204545	0.0227273	0.125	0.0545455
'Age_at_Dx'	0.383523	0.0934531	0.00909091	1	0.853496	0.965516	-0.398059	-0.311014	-0.396608	0.035409	-0.0896508	-0.202465	-0.110881	-0.209665	-0.0502147	-0.00656702	-0.0447637	0.0641187	0.0447637	0.210687	-0.229239	-0.165559	-0.342614	0.145323	-0.0187063	-0.11167	-0.174082	-0.124694	-0.223295	-0.313986	-0.31486	-0.000611888	-0.126311	0.101661	0.0961538	-0.128934	0.00865385	0.0603584	0.0700612	-0.0111888	0.0128059	0.0189685	-0.336888	-0.246066	-0.168531	-0.150219	-0.154545	0.155507	-0.186407
'Age_at_OR'	0.428934	0.117241	0.161364	0.853496	1	0.855114	0.0827588	0.145848	-0.35416	-0.0198395	-0.12386	-0.259095	-0.161925	-0.104832	-0.0368241	0.170743	-0.0116775	-0.0138635	0.0778499	0.241026	-0.133741	-0.175918	-0.23951	0.165734	0.0658217	-0.161233	-0.130769	-0.197596	-0.216608	-0.273601	-0.249913	-0.00428322	-0.0795454	0.0975961	0.109746	-0.0941871	0.0401224	0.10035	-0.041215	-0.0586976	0.0611014	0.0249563	-0.335795	-0.244668	-0.331425	-0.156949	-0.185184	0.0944056	-0.0890297
'Age_at_Sx'	0.333042	0.112144	0.0477273	0.965516	0.855114	1	-0.342989	-0.345804	-0.408695	0.0716719	-0.0667222	-0.220266	-0.125434	-0.114816	-0.0401718	0.0295516	0.0136237	0.0641187	0.0564412	0.182034	-0.222727	-0.204677	-0.357955	0.168881	0.0427885	-0.164554	-0.210227	-0.187281	-0.266215	-0.314904	-0.331731	0.0270979	-0.0606206	0.119755	0.161233	-0.107649	0.0298077	0.0648164	0.0603584	-0.0294143	0.0370192	0.0256556	-0.303278	-0.295455	-0.2434	-0.192002	-0.184703	0.103147	-0.155332
'Years_since_Dx'	0.0247817	0.0552229	0.220457	-0.398059	0.0827588	-0.342989	1	0.900207	0.246896	-0.093549	0.042212	-0.0348895	-0.0406136	0.287044	0.0970828	0.242162	0.0856358	-0.142969	-0.014597	0.0286538	0.212786	-0.000568188	0.185819	0.0335887	0.103301	0.0328019	0.204854	-0.0135928	0.0971602	0.238246	0.219321	0.00926584	0.0988647	-0.0353588	-0.0486675	0.0538686	0.114228	0.0402321	-0.1955	-0.0973568	0.0156689	-0.0597253	0.0685759	0.118948	-0.126028	0.0198429	-0.0198866	-0.135884	0.127711
'Years_since_Sx'	0.0947552	0.045877	0.195455	-0.311014	0.145848	-0.345804	0.900207	1	0.216588	-0.149716	0.0258635	-0.00588254	-0.0167509	0.147265	0.0686268	0.259397	-0.00973124	-0.135169	-0.0214087	0.0927025	0.192002	0.0548514	0.187806	0.0348776	0.0206294	0.0498252	0.225962	0.0291084	0.142657	0.177972	0.179589	-0.0204545	0.0402535	-0.0284528	-0.100131	0.0226836	0.107867	0.0329545	-0.15861	-0.0825612	0.00222902	-0.0440122	0.0329108	0.116565	-0.0795017	0.074257	-0.0148601	-0.0385927	0.108654
'LEDD_at_OR'	-0.387449	-0.0467363	-0.0375078	-0.396608	-0.35416	-0.408695	0.246896	0.216588	1	-0.0964257	0.249102	0.0131177	-0.017337	0.146047	0.0870569	0.0426945	0.0564529	-0.244395	0.080786	-0.160156	0.222315	0.158228	0.0656386	-0.09154	-0.233069	0.174337	0.13849	0.190424	0.104982	0.224369	0.173747	-0.190949	-0.0951465	-0.342728	-0.217965	-0.0368958	-0.0828406	-0.194643	-0.174293	-0.0791904	-0.0478246	-0.179124	0.16684	0.159998	0.11307	0.0769609	0.36616	-0.139452	0.265768
'GDS_BDI_zscore_imputed'	0.271666	-0.0434171	-0.0352995	0.035409	-0.0198395	0.0716719	-0.093549	-0.149716	-0.0964257	1	0.0946594	-0.0858126	-0.120977	-0.0475214	0.04277	-0.074853	0.306187	0.353376	0.12579	0.210275	-0.338323	0.0277666	0.117154	-0.12484	-0.0475185	0.0864968	0.0338761	-0.0154818	-0.0031971	0.0769274	0.0373141	0.217359	-0.0570441	0.160534	0.017387	0.04119	0.0345549	0.0634602	0.22614	0.0568689	-0.0301316	-0.0200366	0.119782	0.043555	-0.0843508	0.0674456	-0.0645113	0.134388	-0.0175402
'MMSEpre_imputed'	-0.187648	0.110532	0.0548452	-0.0896508	-0.12386	-0.0667222	0.042212	0.0258635	0.249102	0.0946594	1	0.365854	0.376091	0.371876	0.112397	0.0620118	0.0285884	-0.107275	-0.210329	-0.0707379	0.0257259	0.0963918	0.101023	-0.108177	-0.22548	-0.0415008	-0.0422803	-0.00463158	-0.103729	0.0933652	0.015729	0.0752975	0.026322	-0.146422	-0.043014	-0.0339343	0.187785	-0.151925	-0.0846524	-0.0437019	-0.0738759	-0.192142	0.290138	0.228002	0.0736925	0.18352	0.0672266	-0.00756644	-0.038199
'MattisDRSpre_imputed'	-0.103822	0.0520531	-0.0684833	-0.202465	-0.259095	-0.220266	-0.0348895	-0.00588254	0.0131177	-0.0858126	0.365854	1	0.963889	0.251958	-0.0159716	-0.0387518	-0.156388	0.209742	-0.178869	-0.273412	0.0548525	0.0619203	0.281023	0.0683955	0.0598131	0.151431	0.208325	0.198184	0.10244	0.121733	0.0461604	-0.0812361	-0.103932	-0.234994	-0.0972814	0.118836	0.0578376	-0.0110627	0.0428679	0.137998	-0.170616	-0.304685	0.283679	0.106895	0.194453	0.158916	-0.0640494	-0.160826	0.0220376
'percentile_Mattis_age_NPT_regressed'	-0.100461	0.0179469	-0.0320069	-0.110881	-0.161925	-0.125434	-0.0406136	-0.0167509	-0.017337	-0.120977	0.376091	0.963889	1	0.256103	-0.0816619	-0.0148634	-0.163475	0.210929	-0.215357	-0.233978	0.0511978	0.0900414	0.29813	0.116135	0.105517	0.142162	0.199955	0.198197	0.0664539	0.101297	0.0320728	-0.14579	-0.110551	-0.2652	-0.086634	0.0682345	0.0111672	-0.0482741	0.0591996	0.128797	-0.0989004	-0.289007	0.233215	0.103583	0.19114	0.150516	-0.024203	-0.190393	-0.00556164
'Dyskinesia'	-0.247105	0.189594	0.159745	-0.209665	-0.104832	-0.114816	0.287044	0.147265	0.146047	-0.0475214	0.371876	0.251958	0.256103	1	0.210298	0.170208	0.094048	-0.127894	0.094048	0.0888523	0.197185	-0.0998404	0.0823683	-0.0149761	0.0224641	0.104832	0.0574082	0.0199681	0.0798723	0.197185	0.137281	-0.109824	0.194689	0.0149761	0.139777	0.0549122	0.209665	-0.0549122	0.127296	-0.107328	0.0748803	-0.0748803	0.177217	0.174721	-0.0199681	0.01248	-0.152257	-0.214657	0.119808
'Dystonia'	0.0351503	0.026029	0.0870388	-0.0502147	-0.0368241	-0.0401718	0.0970828	0.0686268	0.0870569	0.04277	0.112397	-0.0159716	-0.0816619	0.210298	1	-0.150899	0.298142	0.146006	0.223607	0.193649	-0.0384979	-0.0502147	-0.0184121	-0.105451	-0.199185	0.0301288	0.0686268	0.0401718	0.0318026	0.0251074	-0.0184121	0.0234335	0.0368241	0.120515	0.0753221	0.219271	0.28455	0.143949	0.0970818	-0.0753221	-0.28455	0.0100429	0.0117168	0.115494	0.0418456	0.0803435	-0.0786697	0.0485409	0.133906
'FOG'	0.0525362	-0.0284761	0.361186	-0.00656702	0.170743	0.0295516	0.242162	0.259397	0.0426945	-0.074853	0.0620118	-0.0387518	-0.0148634	0.170208	-0.150899	1	0.0618603	-0.227332	0.0618603	-0.00487023	0.12149	0.00328351	-0.0328351	0.137907	0.137907	-0.00492526	0.0788042	-0.00328351	0.0311933	0.0279098	0.067312	0.0180593	0.0656702	0.00328351	-0.00492526	-0.00164175	-0.129699	-0.152683	-0.0705955	-0.185518	0.285665	-0.134624	0.0377604	0.116565	-0.17731	0.080446	0.100147	-0.073879	0.165817
'Hallucinations'	0.126506	-0.267732	0.0700649	-0.0447637	-0.0116775	0.0136237	0.0856358	-0.00973124	0.0564529	0.306187	0.0285884	-0.156388	-0.163475	0.094048	0.298142	0.0618603	1	0.071232	0.22	0.207846	-0.184893	-0.348378	-0.142076	-0.194625	-0.274421	-0.00389249	0.0467099	0.0116775	0.0661724	0.0525487	0.0506024	0.299722	0.151807	0.0895274	0.023355	0.0447637	0.0350325	-0.173216	0.0272475	0.00583874	0.194625	0.206302	0.0369787	0.0934199	-0.0486562	-0.0797961	-0.01557	0.0369787	-0.105097
'Depression'	0.166362	0.0590788	-0.214884	0.0641187	-0.0138635	0.0641187	-0.142969	-0.135169	-0.244395	0.353376	-0.107275	0.209742	0.210929	-0.127894	0.146006	-0.227332	0.071232	1	0.1484	0.164503	-0.299798	0.15943	0.0467893	0.166362	0.0779822	0.0329258	0.0173294	-0.0190623	-0.057187	-0.0225282	-0.0779822	0.0502552	-0.0450564	0.112641	0.0433235	-0.0693175	0.0693175	0.0710505	-0.0190623	0.192356	-0.0918457	0.0797152	0.0658517	-0.0727834	-0.0415905	-0.0797152	-0.24781	-0.116107	0.00346588
'Anxiety'	0.130399	-0.116405	-0.132345	0.0447637	0.0778499	0.0564412	-0.014597	-0.0214087	0.080786	0.12579	-0.210329	-0.178869	-0.215357	0.094048	0.223607	0.0618603	0.22	0.1484	1	0.132791	0.0914736	0.0136237	-0.20241	0.023355	-0.0116775	0.0856349	0.0486562	0.110936	0.0914736	-0.0506024	-0.0214087	-0.12456	-0.0973124	0.03114	-0.12456	0.18684	-0.0622799	0.01557	-0.0175162	0.101205	-0.0739574	0.0992586	-0.0953661	-0.204356	-0.126506	-0.23355	-0.101205	-0.107044	0.0934199
'Cog_Impairment'	0.190461	0.0151215	0.074162	0.210687	0.241026	0.182034	0.0286538	0.0927025	-0.160156	0.210275	-0.0707379	-0.273412	-0.233978	0.0888523	0.193649	-0.00487023	0.207846	0.164503	0.132791	1	-0.18709	-0.0893315	-0.0724765	0.020226	-0.0893315	-0.0084275	-0.040452	-0.070791	-0.0117985	-0.0387665	-0.0623635	0.146638	0.171921	0.230913	0.064049	-0.198889	0.010113	-0.104501	0.160122	0.0825895	-0.023597	0.150009	-0.11967	-0.03371	-0.219115	-0.097759	-0.241026	-0.070791	-0.0219115
'L_STN_STN_right'	-0.277448	0.115542	-0.05	-0.229239	-0.133741	-0.222727	0.212786	0.192002	0.222315	-0.338323	0.0257259	0.0548525	0.0511978	0.197185	-0.0384979	0.12149	-0.184893	-0.299798	0.0914736	-0.18709	1	0.297552	0.156469	0.145105	0.147902	0.408129	0.433392	0.465516	0.302098	0.365778	0.402666	-0.10389	-0.0726399	-0.154196	-0.173689	-0.19528	-0.235315	-0.223383	-0.111364	-0.0614073	-0.161626	0.0693619	0.133479	0.138156	0.0336538	-0.0339161	0.0712413	-0.184047	0.149082
'L_STN_gpi_left'	-0.0991259	0	-0.0931818	-0.165559	-0.175918	-0.204677	-0.000568188	0.0548514	0.158228	0.0277666	0.0963918	0.0619203	0.0900414	-0.0998404	-0.0502147	0.00328351	-0.348378	0.15943	0.0136237	-0.0893315	0.297552	1	0.384266	0.199869	0.0628496	0.286713	0.22076	0.304851	0.101573	0.16097	0.254895	-0.105463	-0.0998252	-0.0496066	-0.0968531	-0.290603	-0.146766	-0.121635	0.0650787	0.135927	-0.129414	-0.149781	0.167614	0.0920454	0.140559	0.0468094	0.154545	-0.0312063	0.233304
'L_STN_gpi_right'	-0.0340909	-0.033983	-0.0136364	-0.342614	-0.23951	-0.357955	0.185819	0.187806	0.0656386	0.117154	0.101023	0.281023	0.29813	0.0823683	-0.0184121	-0.0328351	-0.142076	0.0467893	-0.20241	-0.0724765	0.156469	0.384266	1	0.0229458	0.104065	0.388462	0.319712	0.414948	0.256556	0.371198	0.539292	-0.00681818	0.0163462	-0.131031	-0.0965909	-0.175481	-0.112631	-0.0721154	0.162631	-0.0149038	0.0695804	-0.182955	0.137806	0.317526	0.15236	0.025743	0.0120192	-0.0323864	0.43125
'L_STN_putamen_left'	-0.0609703	0.181809	-0.179545	0.145323	0.165734	0.168881	0.0335887	0.0348776	-0.09154	-0.12484	-0.108177	0.0683955	0.116135	-0.0149761	-0.105451	0.137907	-0.194625	0.166362	0.023355	0.020226	0.145105	0.199869	0.0229458	1	0.597552	-0.0358392	-0.0434441	-0.0325612	-0.0204545	0.0137675	-0.060271	0.0426136	0.065472	-0.00371503	0.191434	-0.10625	0.0751748	0.0383304	0.0140734	-0.00559441	0.0658654	-0.157517	-0.0166084	-0.26486	-0.210577	-0.11757	-0.117089	-0.0945367	0.222028
'L_STN_putamen_right'	-0.197858	0.0237881	-0.0840909	-0.0187063	0.0658217	0.0427885	0.103301	0.0206294	-0.233069	-0.0475185	-0.22548	0.0598131	0.105517	0.0224641	-0.199185	0.137907	-0.274421	0.0779822	-0.0116775	-0.0893315	0.147902	0.0628496	0.104065	0.597552	1	-0.0277098	0.0300699	-0.0888549	0.00152972	0.111844	0.00625	-0.0192308	0.0656469	-0.0929196	0.206818	0.0591346	0.0677448	0.156687	0.203059	0.100699	0.203628	-0.0891171	-0.0623252	-0.314379	-0.302797	-0.0681818	-0.0254808	0.0278846	0.111888
'L_STN_vlthalamus_left'	-0.192745	-0.00509744	-0.0931818	-0.11167	-0.161233	-0.164554	0.0328019	0.0498252	0.174337	0.0864968	-0.0415008	0.151431	0.142162	0.104832	0.0301288	-0.00492526	-0.00389249	0.0329258	0.0856349	-0.0084275	0.408129	0.286713	0.388462	-0.0358392	-0.0277098	1	0.803103	0.873033	0.612238	0.72701	0.786669	-0.207343	-0.247334	-0.234266	-0.395892	-0.302491	-0.367876	-0.357386	0.285227	-0.0156906	-0.076486	-0.240428	0.142483	0.495717	0.372072	0.149257	0.170848	-0.00222902	0.212893
'L_STN_vlthalamus_right'	-0.109746	0.0730633	0.0159091	-0.174082	-0.130769	-0.210227	0.204854	0.225962	0.13849	0.0338761	-0.0422803	0.208325	0.199955	0.0574082	0.0686268	0.0788042	0.0467099	0.0173294	0.0486562	-0.040452	0.433392	0.22076	0.319712	-0.0434441	0.0300699	0.803103	1	0.746198	0.764773	0.729982	0.683785	-0.0460664	-0.0930944	-0.15118	-0.360883	-0.160577	-0.268269	-0.276442	0.205507	-0.0436626	-0.172596	-0.262369	0.0999126	0.397684	0.361538	0.0574738	0.0152972	-0.0982517	0.101224
'L_STN_lp_thalamus_left'	-0.216608	-0.0662668	0.0136364	-0.124694	-0.197596	-0.187281	-0.0135928	0.0291084	0.190424	-0.0154818	-0.00463158	0.198184	0.198197	0.0199681	0.0401718	-0.00328351	0.0116775	-0.0190623	0.110936	-0.070791	0.465516	0.304851	0.414948	-0.0325612	-0.0888549	0.873033	0.746198	1	0.581731	0.660708	0.738942	-0.16604	-0.272684	-0.178584	-0.414423	-0.240647	-0.3566	-0.345017	0.264423	0.0599213	-0.115253	-0.278671	0.194449	0.482911	0.404545	0.165166	0.111407	0.0170455	0.234441
'L_STN_lp_thalamus_right'	-0.147946	0.151224	0.0181818	-0.223295	-0.216608	-0.266215	0.0971602	0.142657	0.104982	-0.0031971	-0.103729	0.10244	0.0664539	0.0798723	0.0318026	0.0311933	0.0661724	-0.057187	0.0914736	-0.0117985	0.302098	0.101573	0.256556	-0.0204545	0.00152972	0.612238	0.764773	0.581731	1	0.542482	0.469143	0.0350962	0.0565559	-0.036451	-0.173689	-0.125524	-0.242264	-0.274607	0.112893	-0.0651224	-0.106731	-0.277448	0.0354458	0.371722	0.24917	-0.0233392	0.0431818	-0.0538899	0.121941
'L_STN_mdthalamus_left'	-0.23007	0.110445	0.0431818	-0.313986	-0.273601	-0.314904	0.238246	0.177972	0.224369	0.0769274	0.0933652	0.121733	0.101297	0.197185	0.0251074	0.0279098	0.0525487	-0.0225282	-0.0506024	-0.0387665	0.365778	0.16097	0.371198	0.0137675	0.111844	0.72701	0.729982	0.660708	0.542482	1	0.848077	-0.0483392	-0.181643	-0.154851	-0.349694	-0.220717	-0.120979	-0.247596	0.221329	-0.0884178	0.0291084	-0.198995	0.261364	0.438593	0.258741	0.00515734	-0.0138112	-0.0375874	0.129327
'L_STN_mdthalamus_right'	-0.188593	-0.0509744	0.0568182	-0.31486	-0.249913	-0.331731	0.219321	0.179589	0.173747	0.0373141	0.015729	0.0461604	0.0320728	0.137281	-0.0184121	0.067312	0.0506024	-0.0779822	-0.0214087	-0.0623635	0.402666	0.254895	0.539292	-0.060271	0.00625	0.786669	0.683785	0.738942	0.469143	0.848077	1	-0.0470717	-0.197815	-0.221941	-0.344406	-0.278977	-0.190253	-0.287981	0.22583	-0.0337413	0.00327797	-0.189117	0.206556	0.522596	0.298951	0.042264	0.0548951	0.0572989	0.289904
'L_STN_primmotor_left'	0.187544	0.190305	0.179545	-0.000611888	-0.00428322	0.0270979	0.00926584	-0.0204545	-0.190949	0.217359	0.0752975	-0.0812361	-0.14579	-0.109824	0.0234335	0.0180593	0.299722	0.0502552	-0.12456	0.146638	-0.10389	-0.105463	-0.00681818	0.0426136	-0.0192308	-0.207343	-0.0460664	-0.16604	0.0350962	-0.0483392	-0.0470717	1	0.518969	0.521591	0.420017	0.0714598	0.341608	0.132124	-0.0123252	-0.110402	0.0883304	0.0360577	0.0324301	-0.121154	-0.224126	-0.0565997	-0.201836	0.119843	-0.145323
'L_STN_primmotor_right'	-0.116827	0.0934531	0.240909	-0.126311	-0.0795454	-0.0606206	0.0988647	0.0402535	-0.0951465	-0.0570441	0.026322	-0.103932	-0.110551	0.194689	0.0368241	0.0656702	0.151807	-0.0450564	-0.0973124	0.171921	-0.0726399	-0.0998252	0.0163462	0.065472	0.0656469	-0.247334	-0.0930944	-0.272684	0.0565559	-0.181643	-0.197815	0.518969	1	0.545717	0.669449	0.00611888	0.123907	-0.0201486	-0.014292	-0.0601836	0.120149	0.124257	-0.0663899	-0.169755	-0.198776	-0.0878934	-0.168706	-0.0859266	-0.112719
'L_STN_primsens_left'	0.152273	0.224288	0.181818	0.101661	0.0975961	0.119755	-0.0353588	-0.0284528	-0.342728	0.160534	-0.146422	-0.234994	-0.2652	0.0149761	0.120515	0.00328351	0.0895274	0.112641	0.03114	0.230913	-0.154196	-0.0496066	-0.131031	-0.00371503	-0.0929196	-0.234266	-0.15118	-0.178584	-0.036451	-0.154851	-0.221941	0.521591	0.545717	1	0.528234	0.265297	0.329021	0.332561	-0.0175262	-0.0649475	-0.0337413	0.0789773	-0.0326923	-0.250918	-0.21674	0.0389423	-0.310184	0.0113199	-0.299213
'L_STN_primsens_right'	-0.0403846	0.176711	0.220455	0.0961538	0.109746	0.161233	-0.0486675	-0.100131	-0.217965	0.017387	-0.043014	-0.0972814	-0.086634	0.139777	0.0753221	-0.00492526	0.023355	0.0433235	-0.12456	0.064049	-0.173689	-0.0968531	-0.0965909	0.191434	0.206818	-0.395892	-0.360883	-0.414423	-0.173689	-0.349694	-0.344406	0.420017	0.669449	0.528234	1	0.0997815	0.287325	0.216346	-0.00292832	0.00384615	0.148339	0.0897727	-0.0788024	-0.355288	-0.32854	-0.00686189	-0.138855	0.165035	-0.110096
'L_STN_sma_left'	0.133304	-0.0764616	0.0772727	-0.128934	-0.0941871	-0.107649	0.0538686	0.0226836	-0.0368958	0.04119	-0.0339343	0.118836	0.0682345	0.0549122	0.219271	-0.00164176	0.0447637	-0.0693175	0.18684	-0.198889	-0.19528	-0.290603	-0.175481	-0.10625	0.0591346	-0.302491	-0.160577	-0.240647	-0.125524	-0.220717	-0.278977	0.0714598	0.00611888	0.265297	0.0997815	1	0.40507	0.643968	-0.00183566	0.226617	-0.0749563	0.114161	0.00590035	-0.38243	-0.120149	0.107998	-0.0558566	0.147028	-0.125087
'L_STN_sma_med'	0.0378934	0.27866	0.0886364	0.00865385	0.0401224	0.0298077	0.114228	0.107867	-0.0828406	0.0345549	0.187785	0.0578376	0.0111672	0.209665	0.28455	-0.129699	0.0350325	0.0693175	-0.0622799	0.010113	-0.235315	-0.146766	-0.112631	0.0751748	0.0677448	-0.367876	-0.268269	-0.3566	-0.242264	-0.120979	-0.190253	0.341608	0.123907	0.329021	0.287325	0.40507	1	0.575787	0.036014	-0.0479458	-0.0323427	0.0451923	0.0123252	-0.231731	-0.1	0.119406	-0.0909965	0.225874	-0.0336101
'L_STN_sma_right'	0.232343	0.0186906	-0.0204545	0.0603584	0.10035	0.0648164	0.0402321	0.0329545	-0.194643	0.0634602	-0.151925	-0.0110627	-0.0482741	-0.0549122	0.143949	-0.152683	-0.173216	0.0710505	0.01557	-0.104501	-0.223383	-0.121635	-0.0721154	0.0383304	0.156687	-0.357386	-0.276442	-0.345017	-0.274607	-0.247596	-0.287981	0.132124	-0.0201486	0.332561	0.216346	0.643968	0.575787	1	-0.0379371	0.0394231	-0.168138	0.0277098	-0.0985577	-0.363549	-0.214248	0.0981643	-0.135839	0.198514	-0.0327797
'L_STN_dlpfc_left'	-0.115778	-0.0985506	0.0522727	0.0700612	-0.041215	0.0603584	-0.1955	-0.15861	-0.174293	0.22614	-0.0846524	0.0428679	0.0591996	0.127296	0.0970818	-0.0705955	0.0272475	-0.0190623	-0.0175162	0.160122	-0.111364	0.0650787	0.162631	0.0140734	0.203059	0.285227	0.205507	0.264423	0.112893	0.221329	0.22583	-0.0123252	-0.014292	-0.0175262	-0.00292832	-0.00183566	0.036014	-0.0379371	1	0.207517	0.190035	-0.0568182	0.0259615	0.156556	0.104589	0.00314685	-0.0806818	0.181731	0.094493
'L_STN_dlpfc_right'	-0.0353147	-0.254872	-0.075	-0.0111888	-0.0586976	-0.0294143	-0.0973568	-0.0825612	-0.0791904	0.0568689	-0.0437019	0.137998	0.128797	-0.107328	-0.0753221	-0.185518	0.00583874	0.192356	0.101205	0.0825895	-0.0614073	0.135927	-0.0149038	-0.00559441	0.100699	-0.0156906	-0.0436626	0.0599213	-0.0651224	-0.0884178	-0.0337413	-0.110402	-0.0601836	-0.0649475	0.00384615	0.226617	-0.0479458	0.0394231	0.207517	1	0.0183566	0.289773	0.0449301	-0.233741	-0.0189248	0.0499126	0.0106206	0.329327	0.11285
'L_STN_frontpole_left'	0.0318182	-0.124038	0.170455	0.0128059	0.0611014	0.0370192	0.0156689	0.00222902	-0.0478246	-0.0301316	-0.0738759	-0.170616	-0.0989004	0.0748803	-0.28455	0.285665	0.194625	-0.0918457	-0.0739574	-0.023597	-0.161626	-0.129414	0.0695804	0.0658654	0.203628	-0.076486	-0.172596	-0.115253	-0.106731	0.0291084	0.00327797	0.0883304	0.120149	-0.0337413	0.148339	-0.0749563	-0.0323427	-0.168138	0.190035	0.0183566	1	0.298077	-0.123164	-0.0207168	-0.156206	-0.0973776	0.0923951	0.0993444	0.0499563
'L_STN_frontpole_right'	0.199082	-0.0560719	0.00227273	0.0189685	0.0249563	0.0256556	-0.0597253	-0.0440122	-0.179124	-0.0200366	-0.192142	-0.304685	-0.289007	-0.0748803	0.0100429	-0.134624	0.206302	0.0797152	0.0992586	0.150009	0.0693619	-0.149781	-0.182955	-0.157517	-0.0891171	-0.240428	-0.262369	-0.278671	-0.277448	-0.198995	-0.189117	0.0360577	0.124257	0.0789773	0.0897727	0.114161	0.0451923	0.0277098	-0.0568182	0.289773	0.298077	1	-0.184135	-0.258086	-0.108566	-0.214467	-0.0600087	0.064729	-0.1625
'UNK_intranet_CCR'	-0.228059	-0.0628685	-0.218182	-0.336888	-0.335795	-0.303278	0.0685759	0.0329108	0.16684	0.119782	0.290138	0.283679	0.233215	0.177217	0.0117168	0.0377604	0.0369787	0.0658517	-0.0953661	-0.11967	0.133479	0.167614	0.137806	-0.0166084	-0.0623252	0.142483	0.0999126	0.194449	0.0354458	0.261364	0.206556	0.0324301	-0.0663899	-0.0326923	-0.0788024	0.00590035	0.0123252	-0.0985577	0.0259615	0.0449301	-0.123164	-0.184135	1	0.124344	0.0841346	0.213418	-0.048514	-0.193138	0.10271
'SMd_intranet_CCR'	-0.116652	0.0832582	0.161364	-0.246066	-0.244668	-0.295455	0.118948	0.116565	0.159998	0.043555	0.228002	0.106895	0.103583	0.174721	0.115494	0.116565	0.0934199	-0.0727834	-0.204356	-0.03371	0.138156	0.0920454	0.317526	-0.26486	-0.314379	0.495717	0.397684	0.482911	0.371722	0.438593	0.522596	-0.121154	-0.169755	-0.250918	-0.355288	-0.38243	-0.231731	-0.363549	0.156556	-0.233741	-0.0207168	-0.258086	0.124344	1	0.391827	0.198951	0.283872	0.0596591	0.219974
'SMl_intranet_CCR'	-0.0136801	-0.0900548	0.0136364	-0.168531	-0.331425	-0.2434	-0.126028	-0.0795017	0.11307	-0.0843508	0.0736925	0.194453	0.19114	-0.0199681	0.0418456	-0.17731	-0.0486562	-0.0415905	-0.126506	-0.219115	0.0336538	0.140559	0.15236	-0.210577	-0.302797	0.372072	0.361538	0.404545	0.24917	0.258741	0.298951	-0.224126	-0.198776	-0.21674	-0.32854	-0.120149	-0.1	-0.214248	0.104589	-0.0189248	-0.156206	-0.108566	0.0841346	0.391827	1	0.292657	0.342395	0.0175699	-0.0680507
'CON_intranet_CCR'	-0.139117	-0.108745	-0.0204545	-0.150219	-0.156949	-0.192002	0.0198429	0.074257	0.0769609	0.0674456	0.18352	0.158916	0.150516	0.01248	0.0803435	0.080446	-0.0797961	-0.0797152	-0.23355	-0.097759	-0.0339161	0.0468094	0.025743	-0.11757	-0.0681818	0.149257	0.0574738	0.165166	-0.0233392	0.00515734	0.042264	-0.0565997	-0.0878934	0.0389423	-0.00686189	0.107998	0.119406	0.0981643	0.00314685	0.0499126	-0.0973776	-0.214467	0.213418	0.198951	0.292657	1	0.43667	0.268663	0.0509178
'AUD_intranet_CCR'	-0.127491	-0.23958	0.0227273	-0.154545	-0.185184	-0.184703	-0.0198866	-0.0148601	0.36616	-0.0645113	0.0672266	-0.0640494	-0.024203	-0.152257	-0.0786697	0.100147	-0.01557	-0.24781	-0.101205	-0.241026	0.0712413	0.154545	0.0120192	-0.117089	-0.0254808	0.170848	0.0152972	0.111407	0.0431818	-0.0138112	0.0548951	-0.201836	-0.168706	-0.310184	-0.138855	-0.0558566	-0.0909965	-0.135839	-0.0806818	0.0106206	0.0923951	-0.0600087	-0.048514	0.283872	0.342395	0.43667	1	0.325393	0.110096
'DMN_intranet_CCR'	0.148951	-0.18011	0.125	0.155507	0.0944056	0.103147	-0.135884	-0.0385927	-0.139452	0.134388	-0.00756644	-0.160826	-0.190393	-0.214657	0.0485409	-0.073879	0.0369787	-0.116107	-0.107044	-0.070791	-0.184047	-0.0312063	-0.0323864	-0.0945367	0.0278846	-0.00222902	-0.0982517	0.0170455	-0.0538899	-0.0375874	0.0572989	0.119843	-0.0859266	0.0113199	0.165035	0.147028	0.225874	0.198514	0.181731	0.329327	0.0993444	0.064729	-0.193138	0.0596591	0.0175699	0.268663	0.325393	1	-0.000743007
'PMN_intranet_CCR'	-0.175699	0.0390804	0.0545455	-0.186407	-0.0890297	-0.155332	0.127711	0.108654	0.265768	-0.0175402	-0.038199	0.0220376	-0.00556164	0.119808	0.133906	0.165817	-0.105097	0.00346588	0.0934199	-0.0219115	0.149082	0.233304	0.43125	0.222028	0.111888	0.212893	0.101224	0.234441	0.121941	0.129327	0.289904	-0.145323	-0.112719	-0.299213	-0.110096	-0.125087	-0.0336101	-0.0327797	0.094493	0.11285	0.0499563	-0.1625	0.10271	0.219974	-0.0680507	0.0509178	0.110096	-0.000743007	1
'VIS_intranet_CCR'	0.253628	-0.0271864	-0.0659091	-0.0186626	-0.0398601	-0.0472902	0.0357958	0.0913462	-0.0416389	0.0363725	0.00522772	-0.017033	-0.0690039	0.0424322	0.17073	-0.113281	0.0583874	-0.0259941	0.0486562	0.023597	-0.182037	-0.0648164	0.0408654	-0.0836101	-0.0478584	0.00187937	-0.0206294	-0.0178759	0.057736	0.0315996	-0.0105769	0.223164	0.070236	0.101224	-0.00174825	0.108086	0.202404	0.19764	0.182037	0.153497	0.111888	0.126399	-0.0870629	0.0715909	0.148733	0.210184	0.219537	0.338855	0.100044
'FPN_intranet_CCR'	0.0724213	-0.158021	0.145455	-0.116302	-0.0432255	-0.134878	0.107868	0.12771	-0.0284806	0.0766428	0.0985012	0.0660688	0.0865461	0.0524162	0.0669529	0.0623867	0.00973124	-0.171561	-0.130399	-0.0387665	0.00170455	0.0596154	0.161451	-0.325918	-0.0371941	0.178103	0.153278	0.0600087	0.0347902	0.0845717	0.160795	0.0184003	0.0428322	0.00782343	-0.0720717	0.289467	0.101705	0.179939	0.0571241	-0.000699301	-0.0401224	0.101399	0.0805507	0.124388	0.152404	0.341302	0.319406	0.328147	-0.0530594
'SAL_intranet_CCR'	-0.0995629	-0.0237881	0.120455	-0.161276	-0.108392	-0.129152	0.121396	0.131862	0.145813	0.0878107	0.235889	0.0580572	0.010222	0.217153	0.103777	0.208503	0.0175162	-0.0485223	-0.184893	-0.0455085	0.137675	0.156993	0.0987325	-0.156512	-0.140341	0.225175	0.147684	0.182561	-0.00878496	0.176617	0.190603	-0.0321678	-0.014729	0.0430944	-0.141958	-0.026486	0.0490385	-0.0505245	-0.0614073	-0.105332	-0.0627622	-0.102753	0.28125	0.168488	0.168051	0.3375	0.185184	0.105988	0.19104
'VAN_intranet_CCR'	-0.0815122	-0.13933	-0.0136364	-0.228671	-0.315691	-0.265297	-0.0401228	-0.0688811	0.0513874	0.0850516	0.0274226	0.174435	0.160298	0.137281	-0.0217597	-0.0164176	0.182947	-0.0190623	-0.0350325	-0.0252825	0.131119	0.106294	0.0765734	-0.48951	-0.341215	0.424388	0.297421	0.335795	0.294755	0.124869	0.287587	-0.00734266	-0.0988636	-0.106993	-0.276617	-0.0975961	-0.198776	-0.274694	-0.0162587	0.0166521	-0.172465	0.00817308	0.135315	0.439816	0.441346	0.34646	0.335446	0.00144231	-0.0484266
'DAN_intranet_CCR'	0.104589	-0.0033983	0.0386364	0.0732955	-0.0631993	0.0332605	-0.238858	-0.210664	-0.131015	0.00472995	-0.124181	0.0110846	-0.0135853	-0.0349441	-0.0686268	-0.0722372	-0.179055	-0.121306	0.0525487	-0.0219115	0.0327797	-0.10153	-0.0242133	0.0354895	0.206337	0.109266	0.123077	0.10778	0.148383	0.12736	0.144012	0.148645	0.0218969	-0.162456	-0.0179633	0.0813374	-0.0224213	0.11049	0.201355	0.0842657	-0.0175699	0.000393357	0.092264	0.0604458	0.123601	-0.114205	0.0668269	0.273339	0.0673514
'MTN_intranet_CCR'	0.0955857	-0.207296	-0.0681818	-0.0322989	-0.030201	-0.0290647	-0.0359488	-0.0145542	-0.172501	0.0785698	0.020865	-0.0953498	-0.0550008	0.0324481	-0.0970818	0.169101	-0.0194625	-0.0745163	-0.0272475	-0.064049	0.0269668	-0.0200612	0.0826049	-0.3684	-0.0766608	0.0818619	0.0563811	0.0340472	-0.011757	0.0109266	0.1625	-0.125874	-0.160577	-0.149738	-0.138024	-0.205245	-0.220061	-0.105157	-0.111495	-0.206206	-0.0152098	-0.0399913	-0.0013986	0.28125	0.133435	0.216128	0.22653	0.122727	0.0555507
'REW_intranet_CCR'	-0.120542	-0.0543727	0.00681818	-0.102185	-0.244974	-0.103584	-0.159726	-0.193706	0.144742	-0.0052555	0.221261	0.0705905	0.0488237	-0.0349441	0.0100429	0.169101	-0.0253012	-0.240878	-0.00778499	-0.102815	-0.0586976	0.0321241	-0.0887675	-0.155769	0.0214598	-0.100087	0.00812937	0.0236014	0.0638549	0.00301573	-0.0957168	0.162063	0.0554633	0.105201	0.0233392	0.151093	0.0840909	0.0371066	0.131512	0.116958	0.0316871	-0.171591	0.103059	0.0913899	0.116914	0.176311	0.222115	0.172989	-0.127054
'BG_intranet_CCR'	0.0323427	-0.0288855	0.0340909	-0.201661	-0.240341	-0.261626	0.0228586	0.0447115	0.108808	-0.0228176	0.262028	0.342768	0.348273	0.0224641	0.00836912	0.103431	-0.0506024	0.0346588	-0.1557	-0.274736	0.252841	0.259309	0.480813	-0.278715	-0.270935	0.492788	0.45778	0.517701	0.336276	0.271941	0.439205	-0.0892482	-0.211976	-0.285271	-0.339117	-0.144274	-0.254633	-0.226311	-0.108872	-0.0763112	-0.122421	-0.177054	0.144668	0.564073	0.502841	0.285315	0.331075	0.0594843	0.241477
'THA_intranet_CCR'	-0.203977	0.168216	-0.0977273	-0.244712	-0.27465	-0.277535	0.0588293	0.0320367	0.160873	-0.0820954	-0.00541115	0.098313	0.0596612	0.0673923	0.0602576	-0.113281	-0.251066	-0.0797152	0.0564412	-0.151695	0.460664	0.151967	0.267177	-0.0722028	0.0338724	0.487675	0.515909	0.432955	0.499563	0.446809	0.41757	-0.0822989	-0.00257867	-0.0710664	-0.221897	-0.165647	-0.221591	-0.193313	-0.0946678	-0.205594	-0.157124	-0.164685	0.201967	0.188724	0.218488	-0.1691	-0.0882867	-0.353496	0.125568
'CER_intranet_CCR'	-0.0348776	-0.0883557	-0.206818	-0.0660839	-0.120935	-0.136145	0.00150788	0.0707605	0.129354	0.0663726	-0.0964835	-0.0719075	-0.0724991	-0.139777	0.0686268	0.0492527	-0.0992586	0.124772	0.0447637	-0.0623635	0.0620629	0.196984	0.241434	-0.10896	-0.114161	0.34611	0.285927	0.313024	0.268881	0.235795	0.288942	-0.0243444	-0.0371503	-0.0400787	-0.211538	-0.297378	-0.193794	-0.159135	0.072028	-0.357299	-0.109047	-0.277404	0.199519	0.291783	0.256818	0.119187	0.13361	-0.274082	0.119187
'STN_intranet_CCR'	0.104196	0.161419	-0.206818	-0.0576486	-0.067701	-0.0505682	0.014314	-0.0109703	-0.0405242	0.0824019	-0.0868994	-0.0298517	-0.0485819	0.11232	0.0652791	-0.0114923	-0.210195	0.123039	0.0330862	-0.0016855	0.165778	0.249519	0.328759	0.303059	0.309047	0.135271	0.138462	0.0343094	0.0722028	0.225219	0.147115	0.125874	0.242482	0.235883	0.168925	0.0851836	0.114991	0.139205	0.098951	0.00388986	0.155376	0.162238	0.108173	-0.219143	0.030507	-0.0711538	-0.291521	-0.0947115	0.136932
'UNK_LSTN_CCR'	-0.281862	0.0849574	-0.213636	0.0112762	0.0299388	0.0401661	0.0371289	0.0915647	-0.0277155	0.00100731	0.0182053	0.0232668	0.0160474	0.0524162	-0.0903865	-0.00328351	-0.192678	0.126504	0.0622799	-0.030339	0.186582	0.222902	0.0184441	0.333698	0.280682	0.159222	0.0772727	0.15389	-0.00965909	0.068007	0.0987325	0.00406469	0.0864948	0.0105769	0.174694	-0.105463	0.000218531	-0.12347	0.252185	0.209965	0.0101836	0.0550262	0.429458	-0.157823	-0.0746066	0.114467	-0.0771416	0.0371503	0.173252
'SMd_LSTN_CCR'	0.0034528	-0.176711	0.109091	-0.00161713	0.040778	0.050743	0.0871076	-0.00979021	0.00662288	-0.0283578	0.0855237	0.0817629	0.119234	0.164737	-0.00167382	0.154325	0.145969	-0.0485223	-0.0700649	-0.080904	0.161888	-0.0503496	0.0576049	-0.0270542	-0.151923	0.00441434	0.0436626	0.0115385	0.0188374	0.0388112	-0.00301573	0.0504808	0.227885	0.0919143	0.084965	0.0278409	-0.0534965	0.0104458	-0.134003	-0.0463287	0.0361888	0.143094	0.00777972	0.0417832	0.0826486	0.123907	0.0593531	-0.0698427	0.0402535
'SMl_LSTN_CCR'	0.287587	-0.108745	0.05	-0.0325175	0.0146853	0.0149476	0.185164	0.0586538	-0.0486115	0.115534	-0.148302	0.148995	0.181072	0.0324481	-0.05691	0.0623867	0.118721	0.116107	0.0408712	0.026968	-0.0582168	-0.0225524	0.13868	-0.238549	-0.143706	0.0791958	0.188505	0.0580857	0.0454982	0.104764	0.0687937	0.0540647	0.00249126	0.0791084	-0.169624	0.0712413	-0.0554633	-0.0247378	-0.0997815	0.0232517	-0.0810752	0.0656031	-0.0850087	0.0437063	0.27583	0.0555507	0.0508304	-0.119974	-0.164379
'CON_LSTN_CCR'	0.321198	-0.169915	-0.0227273	0.114423	0.0881556	0.101442	-0.113528	-0.108698	-0.186861	0.11319	-0.0328796	-0.210476	-0.194415	-0.0524162	0.162361	-0.0410439	0.352271	0	0.163485	0.195518	-0.191171	-0.0833916	-0.175743	-0.238374	-0.387325	-0.105944	-0.0799388	-0.155551	-0.000917832	-0.100175	-0.124038	0.190166	0.088243	0.241302	-0.0187937	0.12736	0.0473776	0.160533	0.0105769	-0.0450612	0.157255	0.260577	-0.167701	0.0716346	0.0424825	0.00944056	0.00721154	-0.00987762	-0.178628
'AUD_LSTN_CCR'	0.187981	-0.0390804	0.0613636	0.209878	0.167439	0.246241	-0.0516395	-0.0995629	0.0587753	-0.0652996	-0.117303	-0.177047	-0.115695	-0.0948484	0.11382	-0.00820878	0.184893	0.0155964	0.132345	0.053936	-0.134178	0.00310315	-0.244406	0.0355332	-0.279545	-0.210927	-0.121198	-0.173864	-0.161058	-0.244318	-0.28514	0.126486	0.199476	0.262587	0.0173514	0.111844	0.11403	0.0562937	-0.148689	-0.0712413	0.0504808	0.139467	-0.194231	-0.204502	0.0929633	-0.0247378	-0.00450175	-0.194493	-0.170673
'DMN_LSTN_CCR'	0.0616259	-0.0628685	-0.0113636	-0.0797203	0.00332168	-0.0271416	0.166916	0.105594	0.149419	0.245432	-0.160179	-0.0516039	-0.111936	-0.00249601	-0.0451932	0.174026	-0.023355	-0.0173294	0.138184	-0.121356	0.134222	0.154764	0.219362	0.151224	0.310446	0.193969	0.0939685	0.0938811	-0.0178759	0.128059	0.158479	-0.0496066	-0.0694493	-0.168619	0.0276224	0.0489073	-0.0379808	0.0263112	0.0583479	-0.0369318	-0.026792	-0.0672203	0.0293706	-0.152753	-0.132517	-0.0823427	0.0376748	0.19021	0.216914
'PMN_LSTN_CCR'	0.242526	0.236182	0.0409091	-0.000917832	0.0146853	0.000699301	0.0498257	-0.016215	-0.112086	0.15622	-0.216813	-0.136045	-0.174323	0.00748803	0.147296	0.0492527	0.116775	0.0207953	0.138184	-0.0084275	-0.0659965	0.0451486	0.0013549	-0.0221154	0.132168	-0.0920454	-0.142963	-0.211276	-0.0975087	-0.00131119	-0.0183566	0.0876311	-0.234397	0.0877622	0.0339161	0.159003	0.272115	0.25826	-0.0546766	-0.0732517	0.0113199	0.139161	-0.190603	-0.104939	-0.0593531	-0.125219	-0.0410402	0.129677	-0.0292832
'VIS_LSTN_CCR'	-0.116827	-0.0407795	-0.0227273	-0.125656	-0.227229	-0.18951	-0.152777	-0.0936189	-0.164217	-0.186811	0.148807	0.389543	0.350647	0.129793	0.0401718	-0.0788042	-0.274421	0.152499	-0.00194625	-0.043823	0.096285	0.107343	-0.025	-0.143706	-0.0385052	0.0964161	0.129677	0.126617	0.0642482	0.0718094	0.0904283	-0.0475524	-0.0703234	0.0646853	-0.113243	-0.0138986	0.0774475	-0.0584353	-0.167876	0.147028	-0.252535	-0.168007	-0.0201049	0.19021	0.290953	0.227185	0.0958916	0.115647	-0.150131
'FPN_LSTN_CCR'	-0.0190996	-0.0730633	0.0204545	0.215909	0.278191	0.224607	0.077208	0.0542832	0.0860319	0.10949	-0.0778655	-0.33548	-0.291052	-0.0249601	0.157339	0.0114923	0.0875811	-0.214884	-0.00973124	0.242712	-0.0781906	-0.0868881	-0.111058	-0.119712	0.0586101	0.0515734	0.072028	-0.030507	0.0118444	0.102579	0.0637238	-0.0347465	-0.195498	-0.0893357	-0.0852273	0.10153	0.0679633	0.153977	0.196853	0.0200612	-0.0163899	0.0622815	0.04375	0.12701	-0.0526224	0.0553322	0.183129	0.189554	0.00100524
'SAL_LSTN_CCR'	0.13715	0.0186906	-0.0409091	-0.0620192	-0.0861451	-0.0241259	-0.0689256	-0.169799	-0.0383165	0.124906	0.0810297	-0.178035	-0.187007	0.0599042	0.175751	-0.113281	0.169324	-0.178493	-0.0291937	0.060678	-0.110052	-0.0109266	-0.140734	-0.294143	-0.287544	-0.128802	-0.172028	-0.23715	-0.147378	0.027535	-0.0551573	0.0895105	-0.0475524	0.0501311	0.0386801	0.0509615	0.102491	0.0785402	0.00607517	-0.120498	0.128059	0.197509	0.0410402	0.0815559	0.0187063	0.0422203	0.0655594	-0.0347028	-0.20896
'VAN_LSTN_CCR'	0.0992133	0.00849574	0.0409091	-0.0677885	-0.0664336	-0.0395542	-0.00836985	-0.0551136	0.0255516	0.319622	0.0723168	-0.0134991	-0.0106177	0.0898563	0.00669529	-0.0902965	-0.0136237	0.0623858	0.110936	0.124727	-0.00965909	0.177928	0.0627622	-0.0762238	-0.0595717	-0.0405157	-0.0115822	-0.129327	-0.0235577	-0.0551573	-0.116477	-0.00266608	0.149869	0.00463287	0.0811189	-0.13125	-0.141128	-0.00568182	0.00109266	-0.0709353	-0.0572115	0.0225524	-0.249038	0.0601836	-0.0333916	-0.114073	0.0593531	-0.0971154	-0.179677
'DAN_LSTN_CCR'	-0.0443619	0.15972	0.0840909	-0.00769231	-0.0888112	-0.0354895	-0.260165	-0.200131	-0.117791	-0.198921	0.190307	0.0797874	0.107386	-0.0274561	-0.11382	0.0410439	-0.0642262	0.00346588	0.00778499	-0.006742	0.120673	0.1	0.078278	-0.166477	-0.186058	0.0491696	0.0380682	0.10861	0.0588724	0.0424388	0.0878934	0.127491	0.0587413	0.131031	-0.0511801	-0.0188811	-0.0381556	-0.0839161	-0.173601	0.027972	0.0972028	0.134003	0.0393794	0.184397	0.181512	0.144712	0.126267	-0.0160839	-0.00284091
'MTN_LSTN_CCR'	-0.28597	-0.175012	-0.131818	-0.109178	-0.196722	-0.127316	-0.0636371	0.0326923	0.107125	-0.118139	0.0322835	0.1128	0.0562099	0.0698883	-0.182447	-0.0180593	0.00973124	0.0415905	0.0350325	-0.0589925	0.141434	-0.0357517	-0.186582	0.137238	0.00861014	0.152273	0.0680944	0.236582	-0.0201486	0.0881993	0.0854021	-0.0261364	0.0998689	-0.0139423	-0.0627185	-0.0885489	-0.0850087	-0.214336	0.187107	0.052535	0.127316	0.00655594	0.108785	-0.0596154	0.119012	-0.00314685	-0.0515734	0.019493	-0.0203234
'REW_LSTN_CCR'	0.016521	-0.033983	0.0272727	0.0918269	0.146766	0.133304	0.0588512	0.0510489	-0.0808079	0.0641828	0.0816717	-0.000790192	0.0307099	0.0723843	-0.0920603	0.0656702	-0.0253012	0.126504	0.254958	0.104501	-0.0310752	0.16722	-0.0899475	0.173733	0.0322115	-0.145804	-0.175175	-0.0590909	-0.226967	-0.255682	-0.135708	-0.119974	0.113199	0.00183566	0.224082	-0.142876	-0.0409091	-0.216346	0.134353	0.0803759	0.0303759	0.0518794	0.142002	-0.242177	-0.0534528	-0.142832	-0.2191	-0.189292	-0.0273601
'BG_LSTN_CCR'	0.211364	-0.287156	-0.0931818	-0.163767	-0.170935	-0.222334	-0.0462199	0.0274038	0.0560868	0.198067	-0.0790119	-0.059879	-0.100131	-0.169729	0.0100429	-0.00985053	0.289991	-0.110908	0.0506024	0.094388	-0.0854458	-0.0645542	-0.0913899	-0.284878	-0.286189	-0.152491	-0.0938811	-0.115122	-0.108392	-0.125962	-0.0837413	0.00388986	-0.159484	-0.104633	-0.126399	0.0842657	-0.0737325	0.0978147	0.154633	0.0997815	0.0174825	0.343444	-0.156075	0.0446241	0.0229458	-0.0306818	0.0424388	0.106119	-0.255725
'THA_LSTN_CCR'	0.256381	-0.125737	0.163636	0.101748	0.0582168	0.0476836	-0.104394	-0.0842657	-0.0165244	0.0970735	-0.164994	-0.226149	-0.210793	-0.197185	0.0368241	-0.0410439	0.3114	-0.168095	0.114829	0.163493	-0.221766	-0.15861	-0.122072	-0.079458	-0.23243	-0.223907	-0.209659	-0.108435	-0.200743	-0.126442	-0.0434878	0.173208	-0.0259615	0.115341	0.0293706	0.168313	0.0793269	0.182998	0.203977	0.149476	0.0733829	0.210052	-0.256075	-0.0458479	-0.131381	-0.0592657	-0.116084	0.184178	-0.104152
'CER_LSTN_CCR'	0.0620192	0.0373812	-0.177273	0.248121	0.187762	0.209266	-0.0924398	-0.021722	0.142009	0.0572193	0.105655	-0.0787777	-0.0542315	-0.0499202	0.0954079	-0.0213428	-0.0486562	0.0658517	0.0369787	0.016855	-0.0394231	-0.132561	-0.0969843	-0.011014	-0.0565559	0.000524475	-0.058042	0.0155594	-0.0791084	-0.0648164	-0.0364948	-0.240428	-0.378759	-0.33007	-0.258217	-0.0982517	-0.0742133	0.0320804	0.100743	-0.0760489	-0.130988	-0.18396	0.144012	0.0687063	-0.145323	-0.0256556	-0.149344	-0.0994755	0.298689
'STN_LSTN_CCR'	0.122028	-0.232783	-0.0386364	-0.108304	-0.0809003	-0.146678	-0.0241698	-0.0128059	0.125616	-0.0586646	-0.116431	-0.10211	-0.107496	-0.152257	0.118841	0.0394021	0.251066	-0.242611	0.0408712	0.0219115	0.0465472	0.0708916	0.126617	-0.0941434	-0.29139	-0.115734	-0.106687	-0.0347465	-0.0756119	-0.0670455	0.00786713	0.0825612	-0.0604021	0.0278409	-0.0604895	0.103802	-0.0385052	0.213112	-0.0120192	-0.0324738	-0.0519231	0.120629	-0.0503496	0.0013986	-0.0753933	0.00520105	-0.0258304	-0.066521	0.0888112
'UNK_RSTN_CCR'	-0.139292	-0.137631	-0.270455	-0.314816	-0.306337	-0.30201	0.132912	0.0918706	0.0448083	-0.0569127	0.193013	0.26399	0.249658	0.0574082	0.112146	-0.0394021	-0.142076	0.0918457	-0.0720111	0.013484	0.135795	0.134309	0.133523	0.0188811	-0.0130245	0.0796329	0.051486	0.141346	-0.0275787	0.146329	0.110795	-0.0929633	-0.0909528	-0.0875	-0.140778	0.0949738	-0.0284091	-0.0189685	-0.0420892	0.0789773	-0.189467	-0.0247815	0.530594	-0.0742133	0.0486888	0.0833042	-0.145498	-0.34729	-0.0621941
'SMd_RSTN_CCR'	-0.150306	-0.0475761	0.204545	0.126748	0.0744318	0.135009	-0.12734	-0.138942	-0.0479558	-0.107278	-0.190261	-0.0942084	-0.0524509	-0.00998404	0.0636053	-0.0837295	-0.00973124	-0.227015	-0.0544949	-0.0016855	0.000480769	-0.0769231	-0.0188374	0.000786713	0.243226	0.104108	0.113899	0.056993	0.00664336	0.0121941	0.10896	0.0291958	-0.0103584	-0.0269668	0.118051	0.220804	0.121547	0.0744318	0.307343	0.24021	0.159528	0.142351	-0.266958	-0.224388	0.0402535	-0.0288462	0.0371503	0.222421	-0.0178322
'SMl_RSTN_CCR'	-0.130245	-0.110445	0.0181818	-0.158741	-0.27736	-0.134091	-0.200942	-0.231163	-0.0657698	-0.100752	-0.152475	-0.0169233	-0.0391293	0.0748803	0.137254	-0.155967	0.0622799	-0.0745163	-0.110936	0.0589925	-0.0689685	-0.176136	0.0685752	-0.287063	-0.138636	0.0532343	0.125437	-0.000611888	0.0657343	0.0744755	0.149476	-0.0469406	0.0607517	-0.109353	-0.0437937	0.0370629	0.0984703	0.0296766	0.306425	0.161014	-0.0340909	0.278409	-0.0477273	0.12465	0.197028	-0.165166	-0.0243444	0.132386	0.154327
'CON_RSTN_CCR'	0.185358	-0.203898	0.0954545	0.144668	0.0999126	0.116914	-0.0930517	-0.102972	-0.143802	0.11584	-0.279866	-0.105447	-0.0634642	0.0249601	0.00167382	-0.0558197	0.118721	0.0311929	0.00973124	0.0151695	-0.00546329	0.162762	0.226442	-0.176879	0.00083042	0.322378	0.184878	0.274301	0.0344406	0.0969406	0.289248	-0.0206731	-0.116958	0.0796329	-0.0531906	-0.0282343	-0.132474	-0.0204545	0.31757	0.209353	0.193226	0.0461538	-0.233872	0.104021	0.163024	-0.0680944	0.0428322	0.229851	0.0149913
'AUD_RSTN_CCR'	-0.0465035	-0.169915	-0.0727273	0.126093	0.0740385	0.113811	-0.0660628	-0.0930944	-0.0378138	-0.202643	-0.166324	0.0459189	0.0442953	0.00499202	0.0803435	-0.157608	-0.175162	-0.0901128	-0.0759036	0.0084275	0.106949	0.122028	0.219799	0.0100087	0.0559878	0.302885	0.238724	0.256206	0.0494755	0.107299	0.281075	-0.163112	-0.121503	-0.231381	-0.0764423	-0.221897	-0.133829	-0.0733829	0.17382	0.147159	-0.0153846	-0.0766171	-0.203715	0.0384615	0.166914	-0.0268357	-0.0810752	0.0791521	0.202404
'DMN_RSTN_CCR'	-0.0576049	-0.0951523	-0.270455	-0.0571241	-0.152054	-0.0861014	-0.150176	-0.159484	8.74307e-05	-0.142249	-0.123448	0.17055	0.130204	-0.0998404	0.0719744	-0.208503	-0.00778499	-0.164629	0.0739574	-0.0252825	0.24458	-0.184091	-0.223995	0.0386364	0.0793706	-0.0895105	0.0217657	-0.11757	-0.0502185	-0.0665647	-0.177404	0.00244755	-0.0146853	-0.028715	0.0711538	0.169537	0.0309003	0.135096	0.0224213	-0.0391608	-0.198121	0.196766	0.0932255	-0.258916	-0.0566871	-0.21132	-0.154764	-0.163942	-0.250437
'PMN_RSTN_CCR'	0.0495192	0.0764616	-0.0568182	0.223558	0.152491	0.27924	-0.127165	-0.214685	-0.217112	0.120877	0.128721	0.0485529	0.113475	0.0873603	-0.118841	0.0771625	0.190732	-0.0346588	0.0681187	-0.026968	0.0262675	0.0461538	-0.111014	0.11333	0.0897727	0.19021	0.164816	0.107212	0.212369	0.118969	0.0103584	-0.0594406	-0.188724	-0.0862762	-0.127185	-0.194231	-0.131031	-0.245017	0.0322115	-0.153715	0.035271	-0.153715	0.0194493	0.129502	0.105813	-0.00839161	0.0777972	-0.0652972	-0.16368
'VIS_RSTN_CCR'	0.144799	0.18011	0.0795455	-0.100481	0.0385052	-0.0654283	0.297315	0.260489	0.0526114	0.216483	0.0277895	-0.115741	-0.161419	0.244609	0.159013	0.0722372	0.126506	0.20622	0.12456	0.0859605	-0.219493	-0.218138	-0.00187937	-0.158086	-0.0767045	-0.159878	-0.0361888	-0.136888	-0.0231643	0.0403409	0.0318182	0.058042	0.0215035	0.0375	-0.121897	0.161495	0.339336	0.2434	0.00598776	0.0570804	0.0486451	0.147989	-0.0486014	0.142045	-0.137413	0.0299388	-0.204239	0.0819493	0.163855
'FPN_RSTN_CCR'	0.000611888	0.10025	-0.0659091	0.0369318	-0.0357955	0.0572989	-0.119757	-0.13986	-0.0274314	0.0937232	-0.00990515	-0.0653006	-0.0200483	0.0299521	-0.152318	-0.134624	-0.0544949	0.0450564	0.0895274	-0.0151695	-0.0195367	0.327666	0.0513986	-0.204983	-0.0806381	0.0729895	0.0491696	0.0175699	0.112981	-0.00891608	-0.0202797	0.0548514	0.147246	0.3184	0.10472	0.0243007	-0.072028	-0.17347	0.0557692	0.157037	0.0784965	0.0457605	0.00437063	-0.179633	0.0243444	-0.118094	-0.00340909	-0.069493	-0.239685
'SAL_RSTN_CCR'	0.168706	-0.164817	0.0318182	0.0979021	0.0128059	0.0833916	-0.185688	-0.166084	-0.216872	0.287104	-0.0289817	-0.0862846	-0.0266651	0.00748803	-0.210902	0.0623867	0.0875811	-0.0710505	-0.103151	-0.0117985	-0.0614948	0.323121	0.273121	-0.0870192	0.00581294	0.188462	0.0346154	0.168969	0.0645542	0.0124563	0.149213	-0.0131119	0.0936626	0.202579	0.0515297	-0.152797	-0.246066	-0.222727	0.297771	0.184484	0.173558	-0.0243881	-0.0299388	0.107343	0.0825612	0.110533	0.113199	0.209309	-0.0186626
'VAN_RSTN_CCR'	-0.129677	-0.249775	0.00454545	-0.307736	-0.254808	-0.277142	0.102143	0.0655157	0.0463164	-0.21379	-0.0389328	0.0854944	0.039547	-0.0574082	0.133906	0.0443274	-0.24912	-0.230481	-0.149861	-0.225857	0.274082	0.0988199	0.2625	-0.132823	0.0406906	0.0363636	0.141521	0.0472028	0.0193182	-0.0104458	0.0658217	-0.113899	0.132561	-0.0691871	-0.0426136	0.245717	-0.0601836	0.109397	0.0493881	0.021722	-0.0218094	0.126442	0.0240822	-0.0575612	0.0216783	-0.0931818	-0.00887238	0.0326923	0.127797
'DAN_RSTN_CCR'	-0.047028	0.237881	0.154545	0.0254808	0.192876	0.110096	0.294758	0.189379	-0.0649173	0.148205	0.096667	-0.118419	-0.0916681	0.334465	0.155666	0.0705955	-0.00583874	0.136902	0.0992586	0.074162	0.0622378	0.175131	-0.0284091	-0.0249563	0.23903	0.0120192	0.0777098	-0.0726399	-0.0517483	0.119843	0.0568619	0.0241259	0.00367133	0.170892	-0.052972	0.0745192	0.225306	0.146066	0.00673077	-0.0932692	-0.00284091	-0.129764	-0.0698864	0.0408217	-0.226486	0.00148601	-0.0709353	-0.0694493	-0.018007
'MTN_RSTN_CCR'	-0.307474	-0.0849574	-0.143182	-0.315122	-0.292089	-0.288724	0.097182	0.0342657	0.163845	0.0149782	0.207825	0.0649274	0.0313474	0.207169	-0.0585838	0.141191	0.0253012	-0.135169	-0.0759036	-0.077533	0.0229895	-0.110096	-0.114642	-0.115996	-0.179196	-0.0459353	-0.135927	-0.125219	-0.134309	0.0105769	-0.00187937	0.077972	-0.0184441	-0.018007	-0.0587413	0.0883741	0.143051	0.0326049	-0.0638549	-0.170236	0.00961538	-0.0420017	0.5559	0.0741259	-0.0359266	0.109397	0.0521853	-0.246329	-0.0148601
'REW_RSTN_CCR'	-0.0968094	-0.0849574	0.0659091	-0.162806	-0.169668	-0.142177	-0.103192	-0.119318	0.0480213	0.0150658	-0.040125	-0.0620301	-0.131918	-0.139777	-0.130558	0.213428	0.0272475	-0.202754	-0.03114	-0.25451	0.17771	0.023951	-0.0546766	-0.0137675	0.045979	-0.100918	-0.126355	0.0358829	-0.0751311	-0.000174825	-0.0427885	0.104502	-0.0144668	0.145717	0.0786276	0.0709353	-0.165385	-0.0997378	0.0122378	0.0455857	0.162631	-0.0611451	0.312238	0.0218969	-0.11403	0.142876	0.0532343	0.203584	0.0421766
'BG_RSTN_CCR'	-0.0527535	-0.00679659	0.111364	0.244755	0.128584	0.264423	-0.217835	-0.223514	-0.0974634	0.146103	0.0254049	0.000768242	-0.0128599	0.0174721	-0.177425	0.0229846	0.147915	-0.0953116	-0.225765	0.010113	-0.121154	0.021285	-0.0496503	-0.171722	-0.0861451	-0.00498252	-0.108217	-0.0401661	-0.0690996	-0.148645	-0.134353	0.102316	0.16993	0.105988	0.217614	-0.323732	-0.114248	-0.198645	0.21014	0.033479	0.0123252	-0.077229	-0.0801136	0.0214598	-0.0170455	-0.0489947	0.0940559	0.139642	-0.151879
'THA_RSTN_CCR'	-0.0368881	-0.0679659	0.0454545	0.222727	0.160927	0.206031	-0.212852	-0.207736	-0.12343	0.0134234	-0.00747472	-0.0197987	0.0499888	-0.0773763	-0.00167382	-0.073879	0.0194625	0.112641	-0.00778499	0.043823	-0.073514	0.171809	0.133523	-0.0253059	-0.0335664	0.13396	-0.0743881	0.072465	0.036757	-0.137019	0.0170017	-0.222465	-0.163811	-0.162544	0.0228584	-0.395498	-0.161844	-0.251355	-0.0800699	-0.150699	-0.0152535	-0.150787	-0.413942	0.208435	0.141346	0.00218531	0.250175	0.102185	-0.0176136
'CER_RSTN_CCR'	0.0164336	0.108745	-0.00681818	0.288942	0.241739	0.225962	-0.106885	0.00148601	-0.123124	-0.0693946	0.0811672	0.104108	0.161991	-0.252097	-0.279529	-0.0968635	-0.161539	0.128237	-0.0116775	0.0252825	0.0166521	-0.0217657	-0.0725524	0.270323	0.105114	0.0784965	0.0181818	0.127928	0.102841	-0.0114948	-0.0878496	0.00598776	-0.13785	-0.00262238	0.0157343	-0.216958	-0.220061	-0.0836538	-0.274738	-0.067701	-0.182037	-0.280726	-0.147902	-0.0923077	-0.0825175	-0.0121503	0.00677448	0.016521	-0.185927
'STN_RSTN_CCR'	-0.0625874	-0.108745	0.179545	0.251136	0.200437	0.243881	-0.160688	-0.161757	-0.0633436	0.00567156	-0.0940531	-0.040629	-0.0186634	-0.0998404	0.117168	0.0147758	0.206302	-0.0779822	-0.0681187	0.0387665	-0.0380682	0.0672203	4.37063e-05	0.107474	0.0850087	0.0947989	-0.103191	0.0507867	-0.072771	-0.178191	-0.0104458	0.0728147	0.070979	-0.0124126	0.273864	-0.243794	-0.0281031	-0.117745	0.0696241	-0.0888112	-0.0364073	-0.109397	-0.254283	0.101879	0.0617133	0.164904	0.336189	0.2309	0.0174388
'BB300_PC1'	0.0358829	-0.127436	0.147727	-0.0611888	-0.0637238	-0.0929633	0.0470285	0.0873689	0.0469284	0.183089	-0.046866	-0.0924305	-0.14724	-0.0174721	0.152318	0.0344769	0.110936	-0.0883799	-0.0369787	0	-0.0318619	0.0941434	0.123689	-0.0446678	0.0341346	0.28208	0.138986	0.28833	0.0806381	0.232343	0.316434	0.109965	-0.135358	-0.061757	-0.0253496	0.00498252	0.108129	0.0833916	0.404895	0.228977	0.112325	-0.0721591	-0.0860577	0.385446	0.112281	0.37028	0.380507	0.725874	0.317002
'BB300_PC2'	-0.0570804	0.045877	0.05	-0.237019	-0.196722	-0.240035	0.111824	0.0918269	0.102054	0.00794895	0.206587	0.154856	0.108705	0.177217	0.138927	0.0558197	0.0564412	-0.00693175	-0.0895274	-0.111243	-0.00546329	-0.00393357	0.193138	-0.0334353	0.0354895	0.0673077	0.0501748	0.0105332	0.0246941	0.143881	0.155332	0.204983	0.227535	0.0292832	0.0841346	0.0916521	0.21486	0.109003	0.0676573	0.0516171	0.103628	0.0299388	0.188199	0.0383304	0.193051	0.259528	0.0938811	-0.0041958	0.217395
'BB300_PC3'	-0.0777098	-0.115542	-0.0931818	-0.260052	-0.332649	-0.329939	-0.0142484	0.0346591	0.18743	0.0485915	0.240704	0.187122	0.175532	0.00748803	-0.0786697	-0.136266	-0.126506	-0.124772	-0.136237	-0.246083	0.28986	0.279677	0.289598	-0.398121	-0.245192	0.596678	0.511582	0.485795	0.422727	0.393094	0.507474	-0.291477	-0.309528	-0.425568	-0.462762	-0.161538	-0.354152	-0.253147	-0.0215909	0.0309003	-0.242963	-0.14257	0.169187	0.51215	0.479065	0.189991	0.379065	0.169974	0.0383304
'BB300_PC4'	0.0591346	-0.0237881	0.0636364	0.00192308	0.0344843	0.00760489	0.0804423	0.0320804	0.169004	-0.0938108	-0.00573215	-0.0840896	-0.00507802	-0.0848643	-0.0719744	-0.0147758	-0.0408712	-0.105709	-0.0778499	-0.123041	0.187762	0.177928	0.150568	0.0909965	-0.00939685	0.131469	0.036014	0.0629371	0.103977	0.0414773	0.0827797	-0.0503934	0.0784091	-0.165953	-0.0870629	-0.206075	-0.261364	-0.121678	-0.199301	-0.301617	-0.0496066	-0.130026	0.164642	0.168706	0.0516171	-0.121154	0.218925	-0.144056	-0.024257
'BB300_PC5'	-0.0865385	-0.0815591	-0.104545	-0.327142	-0.421023	-0.388724	-0.0614299	-0.0388112	0.252806	-0.00324089	0.11932	0.187802	0.166102	0.0374401	0.0351503	-0.0525362	-0.00973124	0.0294599	-0.0525487	-0.003371	0.0965035	0.212194	0.390953	-0.369799	-0.399432	0.275874	0.245061	0.38833	0.261801	0.197552	0.314161	-0.0658654	-0.186582	-0.147946	-0.413462	-0.0361451	-0.184921	-0.134222	-0.10507	-0.0258741	-0.214948	-0.0956731	0.320236	0.422858	0.366652	0.102535	0.0287587	-0.127098	0.179633
'BB300_PC6'	0.0369755	0.0662668	-0.179545	-0.184921	-0.209353	-0.20826	0.14255	0.111145	0.0572016	0.0993947	0.00577801	0.0264934	-0.000813362	0.0374401	0.142275	0.0114923	0.0350325	0.0953116	0.0973124	-0.043823	0.288986	0.115428	0.191302	-0.0866696	-0.0524476	0.433129	0.488156	0.40979	0.421678	0.401093	0.34257	0.0274913	-0.061014	-0.138024	-0.338636	-0.29729	-0.229283	-0.330114	-0.0135052	-0.405857	-0.123776	-0.199082	0.236801	0.354764	0.256774	-0.0820367	-0.031993	-0.370149	0.0131993
'BB300_PC7'	-0.0729458	-0.0271864	-0.0636364	-0.167745	-0.220586	-0.199476	-0.0757875	-0.00515734	-0.0111037	-0.0630661	0.200212	0.218203	0.186831	0.0399362	0.0451932	-0.0853713	0.0642262	0.0450564	-0.132345	-0.0859605	0.181512	0.0819493	0.17382	-0.0300699	-0.211582	0.204283	0.277885	0.253977	0.207037	0.229808	0.289685	-0.00856643	-0.0362325	0.0333916	-0.189073	0.0041958	0.0496066	-0.115691	-0.0195804	0.171503	-0.21097	0.0125437	0.141477	0.270411	0.415909	0.187369	0.0398164	0.00895979	0.0866696
'BB300_PC8'	0.0207168	-0.0305847	0.0113636	-0.0858392	-0.181425	-0.172815	-0.0760279	0.0196678	0.032874	-0.118052	0.0995101	0.300997	0.282896	0	0	0.0459691	-0.0778499	-0.197555	-0.151807	-0.15338	0.0704982	0.116783	0.278759	-0.288593	-0.242133	0.234834	0.203191	0.294886	0.136757	0.168138	0.290865	0.0409528	-0.223995	-0.0753933	-0.311888	0.0465909	0.0909091	0.00183566	0.120105	-0.0374563	-0.102841	-0.194449	0.193575	0.29458	0.445192	0.246984	0.117439	0.0683129	0.132823
'BB300_PC9'	-0.075	0.0288855	-0.0590909	-0.164554	-0.157605	-0.181993	0.15529	0.166827	0.211233	0.00396353	0.161142	0.224217	0.234908	0.282049	-0.120515	-0.00656702	-0.0739574	-0.0710505	-0.0330862	-0.0320245	-0.0341783	-0.0141171	0.0546329	-0.0642482	-0.111407	-0.0217657	0.0146853	0.0619755	0.153934	0.0440996	-0.0417832	-0.0853147	-0.0551573	0.020236	-0.135533	-0.000874126	0.039729	-0.00690559	-0.102229	-0.217788	-0.119274	-0.30118	0.398383	0.164379	0.262806	0.05	-0.0097028	-0.375306	-0.0935315
'BB300_PC10'	0.0118444	-0.0713642	-0.0386364	-0.26722	-0.436844	-0.342832	-0.161344	-0.130026	0.0297046	0.0396572	0.121567	0.162362	0.143679	0.0424322	0.00334765	-0.101789	-0.165431	-0.0467893	-0.0428174	-0.10113	0.106906	0.217089	0.198252	-0.385402	-0.309135	0.256075	0.180638	0.271766	0.140385	0.0803759	0.18632	-0.0301573	-0.0964598	-0.00358392	-0.22465	0.135402	-0.108217	-0.140691	0.0898164	0.147552	0.0104458	0.080507	0.0840472	0.283698	0.502054	0.233348	0.170542	0.0697989	-0.0303759
'CortexVol'	-0.119362	0.215792	0.120455	-0.459135	-0.51014	-0.468837	-0.0833488	-0.0904283	-0.0861849	-0.0287082	-0.030495	0.273845	0.169597	0.0923523	-0.127211	-0.218353	-0.159592	0.0294599	-0.175162	-0.111243	0.161276	0.121372	0.123121	-0.133916	-0.00882867	0.0816871	0.0830857	0.0810752	0.143313	0.259309	0.259091	0.238899	0.184703	0.13632	0.149825	-0.0465909	0.0584353	-0.0861451	0.0354021	0.0270979	-0.0810315	-0.00362762	0.206818	0.108304	0.211801	-0.0136801	-0.0655594	-0.00266608	-0.138462
'SM_tot_vol'	0.0423077	0.0934531	-0.0159091	-0.211058	-0.209921	-0.230594	-0.0111671	0.0309878	-0.129835	-0.0245476	-0.033384	0.130689	0.0711802	0.0998404	0.100429	-0.223279	0.144022	0.119573	0.0934199	0.126412	0.0097465	0.00817308	-0.0165647	-0.0616259	-0.0504808	0.0792395	0.137981	0.0585664	0.132911	0.22889	0.146766	0.164904	0.156818	0.179589	0.0565122	0.0513549	0.0878496	-0.0732955	0.0388549	-0.00410839	-0.0200612	0.15472	0.227142	-0.0918269	0.22076	0.0184441	-0.245717	-0.147203	-0.253628
'Cort_tot_thickness'	0.063986	-0.205597	-0.0363636	-0.091521	-0.188374	-0.0878059	-0.10282	-0.142089	-0.128851	0.17884	-0.133261	0.102286	0.0779508	-0.157249	-0.17073	-0.119848	0.17127	0.204487	-0.0272475	-0.026968	-0.0341783	0.0274476	0.046722	0.0229895	0.115822	0.206381	0.240734	0.231906	0.131687	0.252754	0.316477	0.233392	0.0527098	0.0223339	0.0298077	-0.0166958	-0.0965035	-0.132561	0.343357	0.166696	0.0396416	-0.066958	0.0988636	0.0187937	0.0548514	-0.233654	-0.130988	0.154108	-0.227972
'SM_tot_thick'	0.0395109	-0.118942	-0.0738644	-0.019231	-0.11261	-0.0325178	-0.126838	-0.14244	-0.100546	0.123254	-0.130488	0.118267	0.121236	-0.164738	-0.142277	-0.156789	0.258854	0.245213	0.0778508	0.0581504	-0.100154	0.0145544	-0.060512	0.0809449	0.110272	0.158175	0.179088	0.205356	0.122619	0.162087	0.142943	0.108415	0.0512462	0.0636589	0.029808	0.0173734	-0.0286498	-0.165955	0.228608	0.244802	0.0273604	0.0263333	0.108524	-0.0623259	0.154088	-0.04174	-0.0392705	0.0827151	-0.242726
'Ventricle_Tot'	0.339948	-0.0951523	-0.147727	0.582124	0.595149	0.595061	-0.122554	-0.0935752	-0.306095	0.0334381	-0.262303	-0.338883	-0.279511	-0.237121	-0.0652791	0.00656702	0.0875811	0.0866469	0.118721	0.112928	-0.160752	-0.259309	-0.132955	0.13597	0.0910402	-0.0557692	-0.221722	-0.152448	-0.268706	-0.345542	-0.209703	-0.0628934	-0.0936626	-0.0534528	0.0823427	-0.0481643	-0.123383	0.0994755	-0.00397727	0.146503	0.150962	0.230769	-0.280638	-0.245892	-0.238243	-0.0423077	-0.015778	0.239292	0.0581731
'Left_Lateral_Ventricle'	0.346722	-0.105347	-0.0931818	0.598033	0.579021	0.59104	-0.175089	-0.134659	-0.302139	0.0726573	-0.23942	-0.290922	-0.231193	-0.277057	-0.0267812	-0.0344769	0.110936	0.145567	0.136237	0.126412	-0.180638	-0.251355	-0.125	0.0408217	0.0274476	-0.0180507	-0.188068	-0.0826049	-0.219012	-0.336932	-0.194449	-0.00629371	-0.073208	0.015472	0.121285	0.0159528	-0.121984	0.10424	0.0266608	0.198995	0.0980769	0.224563	-0.288767	-0.222509	-0.195935	0.0152098	0.00799825	0.241958	0.0144231
'x3rd_Ventricle'	0.20507	-0.220889	-0.0840909	0.363593	0.393925	0.398864	-0.027426	-0.065035	-0.120261	0.00797085	-0.105288	-0.425804	-0.376872	-0.154753	0.05691	0.0722372	0.237442	-0.0155964	-0.0291937	0.0927025	-0.24104	-0.233872	-0.0411276	-0.027972	-0.0723776	-0.0957168	-0.240647	-0.204021	-0.172989	-0.235577	-0.0937063	0.0669143	0.000743007	-0.0399476	0.0661276	-0.0629808	-0.0301136	0.176879	-0.188112	-0.137762	0.111976	-0.0343968	-0.103103	-0.065778	-0.165953	0.0379808	0.092264	0.138243	0.140822
'Right_Lateral_Ventricle'	0.330594	-0.0611693	-0.152273	0.552054	0.60542	0.569406	-0.0479026	-0.00686189	-0.275341	0.0074672	-0.302749	-0.352689	-0.300724	-0.229633	-0.118841	0.118206	0.0369787	0.00693175	0.110936	0.0623635	-0.115341	-0.233566	-0.140822	0.215909	0.163156	-0.0444056	-0.149825	-0.155769	-0.221372	-0.298514	-0.185621	-0.114073	-0.158086	-0.108304	0.00686189	-0.100874	-0.145979	0.0466783	-0.00423951	0.0606206	0.179633	0.144449	-0.263243	-0.223558	-0.218794	-0.105376	-0.0146416	0.220804	0.070236
'Caudate_tot_vol'	0.0388549	0.161419	0.0386364	-0.190472	-0.204458	-0.225262	0.0528415	0.0266171	0.0815947	-0.101519	-0.132619	-0.00412656	-0.033128	0.0249601	-0.028455	0.0952218	-0.169324	-0.1473	0	0.097759	0.165559	0.111626	0.0376748	0.0765297	0.156993	0.206075	0.180201	0.14104	0.122727	0.321678	0.288156	0.0718531	-0.128497	0.0799825	-0.090472	-0.0201049	0.0972028	-0.0471154	0.12618	-0.0641608	0.060271	-0.105769	-0.0789773	0.0241696	0.178453	0.0437937	0.156993	0.0409965	-0.093444
'Left_Caudate'	0.0600524	0.185207	0.0772727	-0.168226	-0.190035	-0.211145	0.0383745	0.0391171	0.0685894	-0.0742778	-0.170451	0.00704588	-0.0265772	0.00499202	0.00334765	0.0705955	-0.132345	-0.0901128	0.0214087	0.0960735	0.134878	0.071722	0.0105769	0.105857	0.174607	0.192045	0.209484	0.154283	0.174913	0.311757	0.229633	0.0926136	-0.0783654	0.121591	-0.0685315	0.00533217	0.0865822	-0.0409528	0.127753	-0.0326923	0.0478584	-0.10507	-0.112893	-0.0222902	0.19764	0.0391171	0.119843	0.0167395	-0.105201
'Right_Caudate'	0.0175262	0.115542	0.0113636	-0.191215	-0.195061	-0.220105	0.0623696	0.0243881	0.0860319	-0.104979	-0.130922	-0.00421436	-0.0234776	0.0224641	-0.0736482	0.109998	-0.206302	-0.178493	-0.0272475	0.091017	0.165996	0.140035	0.0703234	0.0746066	0.168226	0.221941	0.161145	0.133348	0.0793706	0.307955	0.324038	0.0219843	-0.171503	0.0303322	-0.0976399	-0.0214161	0.0666084	-0.0343531	0.135795	-0.0546329	0.0728147	-0.119668	-0.0700612	0.0329108	0.140865	0.0379371	0.170455	0.0641608	-0.0801573
'Putamen_tot'	-0.105114	0.237881	0.127273	-0.378497	-0.42382	-0.408872	0.0584578	0.0261801	0.110097	-0.150023	0.12386	0.158872	0.0998896	0.0673923	0.132232	-0.087013	-0.173216	-0.12997	-0.0953661	-0.047194	0.184047	0.0287587	0.0369318	-0.12889	-0.00537587	0.0585227	0.1566	0.0503934	0.0987325	0.250262	0.202972	0.109572	0.0629371	-0.0351836	-0.0884178	0.084222	0.0827797	-0.0315996	-0.00327797	-0.11097	-0.32028	-0.0498689	0.0881556	0.133129	0.207955	-0.0273164	0.0358829	-0.213942	-0.0901224
'Left_Putamen'	-0.0836975	0.190305	0.0727273	-0.342832	-0.386232	-0.374476	0.0510495	0.0303322	0.153769	-0.139183	0.173478	0.152046	0.0900853	0.0823683	0.157339	-0.00985053	-0.110936	-0.155964	-0.03114	-0.03371	0.213068	0.0554196	0.0193182	-0.0953234	-0.0388986	0.108173	0.180726	0.0831294	0.119799	0.243663	0.213243	0.166914	0.0473339	-0.0739947	-0.131512	0.0513112	0.0360577	-0.084528	0.00808566	-0.156425	-0.278409	-0.0808129	0.138374	0.183829	0.178234	-0.0459353	0.119668	-0.217308	-0.0566434
'Right_Putamen'	-0.133698	0.248076	0.161364	-0.401573	-0.428802	-0.42076	0.0888122	0.0356206	0.0912121	-0.13441	0.0729129	0.13295	0.0773793	0.0773763	0.105451	-0.142833	-0.194625	-0.124772	-0.142076	-0.0353955	0.151399	-0.0270105	0.060271	-0.176442	0.0190559	0.00301573	0.101399	-0.00249126	0.0536713	0.234878	0.185315	0.0447115	0.0670892	-0.019799	-0.0368881	0.0998252	0.11486	0.00987762	-0.0166521	-0.0916084	-0.340996	-0.00957168	0.0456731	0.0916521	0.186101	0.00083042	-0.0360577	-0.196416	-0.0930507
'Pallidum_tot'	-0.131687	0.246376	0.0863636	-0.326792	-0.265734	-0.347203	0.168839	0.136145	0.103671	-0.205578	0.0494341	0.0964693	0.0240491	0.114816	0.0920603	0.0886548	-0.0856349	-0.149033	0.0350325	-0.0455085	0.256818	-0.0576923	0.0213287	-0.102666	0.016521	0.094493	0.206687	0.147421	0.130157	0.318357	0.248383	-0.059222	-0.115122	-0.0149913	-0.213024	0.181512	0.179458	0.0666521	-0.0356206	0.0960664	-0.0401224	-0.00533217	0.167701	0.144668	-0.0168269	-0.06875	-0.118794	-0.0796329	0.110446
'Left_Pallidum'	-0.144318	0.205597	0.0613636	-0.359528	-0.300612	-0.373864	0.169298	0.138767	0.0822286	-0.166731	0.0724544	0.13993	0.0627608	0.122304	0.0836912	0.080446	-0.0428174	-0.103976	0.0389249	-0.040452	0.22347	-0.106862	0.0717657	-0.10424	0.0434878	0.0686189	0.205463	0.151005	0.127972	0.322552	0.225962	0.0121503	-0.083785	0.0302448	-0.209572	0.172246	0.199563	0.0954545	-0.0189685	0.0714598	0.021285	0.0279283	0.136189	0.126267	0.0379371	-0.0097028	-0.148339	-0.118619	0.0937937
'Right_Pallidum'	-0.137981	0.220889	0.154545	-0.277972	-0.204283	-0.290516	0.156033	0.118969	0.121725	-0.211425	-0.0409046	0.0162867	-0.0374586	0.0798723	0.0703006	0.103431	-0.169324	-0.192356	0.0389249	-0.043823	0.259659	0.0606206	-0.00432692	-0.0675699	0.0941871	0.135009	0.184615	0.116958	0.101399	0.272771	0.25118	-0.126967	-0.0878059	-0.0317308	-0.11167	0.221372	0.108304	0.079764	0.0278846	0.138986	-0.084528	-0.0424388	0.175656	0.066958	-0.142089	-0.12264	-0.029764	0.00611888	0.175175
'Whole_brainstem'	-0.22076	0.18011	0.075	-0.39847	-0.236101	-0.363068	0.391831	0.304677	0.0845455	-0.0743435	0.095704	0.0614374	0.026797	0.224641	0.0368241	0.0508944	-0.251066	-0.084914	-0.0506024	-0.0522505	0.166346	0.127142	0.179414	0.0568619	0.10743	-0.00231643	0.124082	-0.0554196	0.0664336	0.178365	0.147902	-0.0548514	0.115166	0.0572552	-0.121635	0.103103	0.156425	0.221766	-0.016521	-0.00131119	-0.243969	-0.190122	0.152753	0.166739	0.00179196	0.0586101	-0.147727	-0.268837	0.314336
'Midbrain'	-0.286844	0.195402	0.0136364	-0.490428	-0.381731	-0.440035	0.34736	0.206075	0.129332	-0.0829056	0.139589	0.0691857	0.0223784	0.304513	0.103777	0.0262681	-0.169324	-0.0866469	0.00389249	-0.144953	0.283479	0.199519	0.199607	-0.00367133	0.0291521	0.117351	0.208698	0.0975087	0.164729	0.324519	0.298164	-0.0600087	0.0902535	0.0957168	-0.128759	0.0392045	0.131512	0.100656	-0.0283217	0.0069493	-0.279065	-0.188024	0.295892	0.268313	0.126573	0.069493	-0.126311	-0.292177	0.268444
'Thalamus_tot'	-0.308348	0.300749	0.0295455	-0.516783	-0.490253	-0.522552	0.155334	0.12924	0.0866657	-0.193622	0.114781	0.211245	0.130622	0.204673	0.0753221	-0.0705955	-0.323077	-0.0935787	-0.118721	-0.107872	0.315166	0.10271	0.240035	0.0555507	-0.0174388	0.25389	0.270236	0.245586	0.284178	0.383348	0.383479	-0.0315559	0.156687	0.0861014	-0.0408654	-0.0172203	0.0999126	-0.0755682	0.0174388	0.0582168	-0.192133	-0.105507	0.192133	0.272509	0.281774	0.18396	-0.0602273	-0.125918	0.162544
'Left_Whole_thalamus'	-0.285402	0.312643	0.0636364	-0.490822	-0.462937	-0.494843	0.158634	0.142876	0.0603054	-0.148578	0.0968045	0.167696	0.0941741	0.179713	0.0769959	-0.0574614	-0.299722	-0.0537211	-0.0895274	-0.0825895	0.309528	0.0826923	0.169886	0.0666521	-0.0254808	0.260315	0.275393	0.251486	0.275524	0.34764	0.33986	-0.0583042	0.122072	0.038986	-0.0988636	-0.0472902	0.0577797	-0.153191	0.0558129	0.0478584	-0.138374	-0.0379371	0.178365	0.2875	0.293837	0.146503	-0.0568619	-0.17417	0.175393
'Right_Whole_thalamus'	-0.303497	0.270164	0.00454545	-0.50542	-0.477185	-0.504327	0.157978	0.110315	0.0847204	-0.190665	0.111387	0.213198	0.128401	0.214657	0.115494	-0.0919383	-0.303615	-0.116107	-0.110936	-0.109557	0.278671	0.109309	0.240035	0.0391171	-0.0121941	0.218094	0.243269	0.208129	0.264248	0.390472	0.389423	-0.0107517	0.165253	0.146591	0.0281906	0.0211538	0.135315	0.00917832	-0.000961538	0.0306818	-0.262675	-0.179414	0.20153	0.243313	0.251748	0.193925	-0.0909965	-0.093444	0.113068
[truncated: 79 more columns]
